# Supplementary material for: Nifuroxazide Prevents Chikungunya Virus Infection Both In Vitro and In Vivo via Suppressing Viral Replication
Source: Viruses. 2024 Aug 19;16(8):1322. doi: 10.3390/v16081322 (PMC11360488; doi:10.3390/v16081322)
Supplement: Supplementary file 1 [file viruses-16-01322-s001.zip]

Archive with 1 entries (1 files):
- Supplementary Information-revised-20240817.pdf
